# Supplementary material for: Determination of Zearalenone and Its Derivatives in Feed by Gas Chromatography–Mass Spectrometry with Immunoaffinity Column Cleanup and Isotope Dilution
Source: Toxins (Basel). 2022 Nov 4;14(11):764. doi: 10.3390/toxins14110764 (PMC9697342; doi:10.3390/toxins14110764)
Supplement: Supplementary file 1 [file toxins-14-00764-s001.zip]

Archive with 1 entries (1 files):
- toxins-1937534-Supplementary.pdf
